# Supplementary material for: Mitochondrial RNA Helicases: Key Players in the Regulation of Plant Organellar RNA Splicing and Gene Expression
Source: Int J Mol Sci. 2024 May 17;25(10):5502. doi: 10.3390/ijms25105502 (PMC11122041; doi:10.3390/ijms25105502)
Supplement: Supplementary file 1 [file ijms-25-05502-s001.zip]

Archive with 1 entries (1 files):
- ijms-2936998-supplementary.pdf
